# Supplementary material for: Facile Synthesis of Functionalized Phenoxy Quinolines: Antibacterial Activities against ESBL Producing Escherichia coli and MRSA, Docking Studies, and Structural Features Determination through Computational Approach
Source: Molecules. 2022 Jun 10;27(12):3732. doi: 10.3390/molecules27123732 (PMC9230019; doi:10.3390/molecules27123732)
Supplement: Supplementary file 1 [file molecules-27-03732-s001.zip]

Archive with 1 entries (1 files):
- molecules-1689790-supplementary.pdf
